# Supplementary material for: Clustering and Differential Alignment Algorithm: Identification of Early Stage Regulators in the Arabidopsis thaliana Iron Deficiency Response
Source: PLoS One. 2015 Aug 28;10(8):e0136591. doi: 10.1371/journal.pone.0136591 (PMC4552565; doi:10.1371/journal.pone.0136591)
Supplement: S4 File — (CSV) [file pone.0136591.s013.csv]

Gene ID	Cluster #
At1g01120	4.4
At1g04780	4.4
At1g04810	4.2
At1g05010	2
At1g05680	4.4
At1g07970	4.4
At1g08250	2
At1g08720	4.4
At1g09100	4.4
At1g09790	4.4
At1g09840	4.4
At1g10050	4.2
At1g11020	4.4
At1g11400	3
At1g11790	4.4
At1g14360	4.2
At1g15170	4.4
At1g15420	3
At1g15780	4.2
At1g16150	4.4
At1g16900	4.4
At1g17180	4.4
At1g17560	3
At1g17690	3
At1g18380	4.4
At1g18850	2
At1g19850	4.4
At1g19880	4.4
At1g20030	2
At1g20510	4.4
At1g23330	4.4
At1g25275	2
At1g25280	4.2
At1g25350	4.2
At1g25540	4.4
At1g26930	4.4
At1g27770	3
At1g28200	4.4
At1g30700	3
At1g31470	4.4
At1g31660	4.4
At1g32920	4.4
At1g34260	4.4
At1g34670	4.4
At1g42990	4.4
At1g45050	4.4
At1g48320	4.4
At1g48480	4.4
At1g48970	2
At1g49000	4.4
At1g49430	4.3
At1g49960	4.3
At1g50740	4.4
At1g51420	4.4
At1g52320	4.2
At1g53390	3
At1g53460	4.4
At1g55150	3
At1g55450	4.3
At1g55500	4.4
At1g56320	4.4
At1g59990	4.4
At1g60420	4.2
At1g60490	4.4
At1g60610	4.4
At1g60650	4.4
At1g60730	4.3
At1g61140	4.2
At1g62390	4.4
At1g63660	3
At1g63780	3
At1g64040	3
At1g66140	4.4
At1g67060	4.4
At1g68450	4.3
At1g68850	4.3
At1g69040	4.4
At1g69840	4.4
At1g70170	2
At1g70520	4.4
At1g70560	4.4
At1g71400	4.4
At1g71840	4.4
At1g74460	4.4
At1g74790	4.2
At1g75860	4.4
At1g77510	4.4
At1g77840	4.4
At1g78090	3
At1g79160	4.3
At1g79210	3
At1g79450	4.4
At2g01170	4.2
At2g02220	4.4
At2g02810	4.4
At2g03200	4.4
At2g03430	4.4
At2g05630	4.4
At2g11520	4.4
At2g14750	4.4
At2g15000	4.2
At2g16710	4.4
At2g16760	4.4
At2g16900	4.4
At2g17760	2
At2g18220	4.4
At2g20030	4.4
At2g20320	4.4
At2g20800	4.4
At2g20830	4.4
At2g20960	4.4
At2g22250	4.4
At2g22510	4.2
At2g23170	4.3
At2g23420	4.4
At2g23540	4.4
At2g24180	2
At2g24280	4.4
At2g24500	3
At2g25735	4.4
At2g26300	4.4
At2g26780	4.2
At2g28380	4.2
At2g28760	4.4
At2g29330	4.4
At2g29980	4.4
At2g30250	4.4
At2g30530	4.2
At2g31240	4.4
At2g33490	4.4
At2g34140	3
At2g35380	4.4
At2g35770	4.4
At2g35900	4.4
At2g35930	4.4
At2g36720	2
At2g36850	4.4
At2g36930	4.4
At2g38110	4.4
At2g38470	4.3
At2g38770	4.4
At2g39210	4.4
At2g39580	4.4
At2g40140	4.4
At2g40370	4.3
At2g40620	4.4
At2g41100	4.4
At2g41500	4.4
At2g41540	4.4
At2g41620	4.2
At2g41630	4.2
At2g41640	2
At2g42750	4.4
At2g42910	4.2
At2g43100	4.4
At2g43390	2
At2g43610	4.4
At2g43670	4.4
At2g44270	4.4
At2g44770	4.4
At2g45290	4.4
At2g45970	4.3
At2g47140	4.2
At2g47200	4.4
At3g03950	4.4
At3g04370	4.4
At3g04600	4.4
At3g04640	4.4
At3g06040	4.2
At3g06530	3
At3g07640	4.4
At3g07860	4.3
At3g08640	4.4
At3g08760	4.4
At3g09100	4.4
At3g09350	4.4
At3g09440	3
At3g09900	4.4
At3g10050	3
At3g10350	2
At3g10500	4.4
At3g10720	4.4
At3g10970	4.4
At3g11430	4.4
At3g11820	4.4
At3g13330	4.4
At3g15357	3
At3g17910	4.4
At3g18030	4.4
At3g18350	4.4
At3g18380	2
At3g18400	4.3
At3g18440	4.2
At3g18830	4.4
At3g18860	4.4
At3g19010	4.4
At3g19130	3
At3g19170	2
At3g19200	4.3
At3g20650	4.4
At3g22220	4.4
At3g23280	4.4
At3g23560	4.2
At3g24440	4.4
At3g24503	4.4
At3g25110	4.4
At3g25150	3
At3g25900	4.4
At3g26640	4.4
At3g26910	4.4
At3g27210	4.4
At3g27270	4.4
At3g27580	4.4
At3g28850	4.4
At3g44540	4.3
At3g44550	4.3
At3g45770	4.4
At3g46210	2
At3g48410	4.4
At3g48450	4.4
At3g48890	4.4
At3g50400	4.4
At3g52140	4.4
At3g53230	4.4
At3g53510	4.4
At3g54010	4.4
At3g54980	4.4
At3g55400	4.4
At3g55530	4.4
At3g55740	2
At3g55980	4.4
At3g56690	4.4
At3g57170	4.4
At3g57300	4.4
At3g59640	4.4
At3g59660	3
At3g59770	4.2
At3g61100	2
At4g02410	4.4
At4g02880	4.4
At4g03120	4.2
At4g04610	4.4
At4g07410	4.4
At4g08850	4.4
At4g09110	4.4
At4g11240	4.4
At4g11670	2
At4g12720	4.4
At4g14220	3
At4g14680	4.4
At4g15010	4.4
At4g15420	4.4
At4g15900	4.4
At4g17150	4.4
At4g17490	4.4
At4g19200	1
At4g19370	4.4
At4g20010	4.4
At4g20020	3
At4g20860	3
At4g21470	4.4
At4g22820	4.2
At4g23010	4.4
At4g23910	4.4
At4g24140	4.3
At4g24380	4.2
At4g24690	4.4
At4g24820	4.2
At4g25240	4.4
At4g26110	4.4
At4g26470	4.4
At4g26750	4.2
At4g26870	4.4
At4g27280	4.4
At4g27680	4.4
At4g27830	2
At4g28570	4.4
At4g30120	4.4
At4g31330	4.4
At4g31410	4.2
At4g33020	4.4
At4g33430	4.2
At4g33910	4.4
At4g34390	4.4
At4g34630	4.4
At4g35910	4.4
At4g36610	2
At4g36680	3
At4g39330	2
At4g39940	2
At4g39980	4.4
At5g01870	4.3
At5g02290	4.4
At5g02490	3
At5g03030	4.3
At5g04850	4.4
At5g05640	2
At5g05790	3
At5g07130	2
At5g07270	4.2
At5g09270	4.4
At5g09480	4.4
At5g13190	4.4
At5g14520	4.4
At5g15730	4.4
At5g15870	4.4
At5g16750	4.4
At5g19410	4.3
At5g20270	2
At5g20910	4.4
At5g22060	4.2
At5g23170	4.4
At5g23190	2
At5g24090	4.4
At5g25890	3
At5g26180	4.4
At5g26760	4.4
At5g27760	4.4
At5g35080	4.2
At5g35580	4.4
At5g35910	4.4
At5g37690	4.4
At5g39040	4.4
At5g40170	4.4
At5g40370	4.4
At5g40540	4.4
At5g40590	4.4
At5g41180	4.4
At5g41670	4.4
At5g42150	4.4
At5g42470	4.4
At5g44550	4.4
At5g45070	4.4
At5g45110	4.4
At5g46050	4.3
At5g47020	4.4
At5g47120	4.4
At5g47230	4.4
At5g48070	4.3
At5g48120	4.4
At5g48370	4.2
At5g48540	4.4
At5g51160	4.4
At5g51660	4.2
At5g52820	4.4
At5g53130	4.4
At5g54490	4.3
At5g54670	4.2
At5g54860	4.4
At5g55180	4.3
At5g58290	4.2
At5g58860	4.4
At5g59440	4.4
At5g59490	4.4
At5g61900	4.4
At5g62050	4.4
At5g62630	4.4
At5g64760	4.4
At5g65750	4.4
At5g66070	4.4
At5g66140	3
At5g66180	4.4
At5g66690	4.4
At1g01170	2
At1g02340	2
At1g03410	4.3
At1g05310	4.3
At1g06680	2
At1g08380	2
At1g08500	3
At1g12080	3
At1g13080	4.4
At1g13930	3
At1g16390	4.3
At1g17190	4.3
At1g17220	4.3
At1g20490	3
At1g22740	4.4
At1g23160	4.3
At1g25450	4.4
At1g30380	2
At1g31330	3
At1g31950	4.4
At1g48350	3
At1g53830	3
At1g54500	4.3
At1g57560	4.3
At1g60950	3
At1g61520	4.3
At1g62660	4.4
At1g64510	2
At1g69310	2
At1g70230	4.3
At1g70880	2
At1g73780	2
At1g74470	2
At1g74500	3
At1g75350	3
At1g75780	4.4
At1g78460	2
At1g78630	2
At1g79040	2
At1g79850	3
At2g02950	2
At2g16230	3
At2g16430	4.3
At2g17300	4.3
At2g18800	2
At2g19760	3
At2g20750	3
At2g21830	4.3
At2g21960	4.3
At2g22770	4.4
At2g22980	4.3
At2g25160	4.3
At2g25210	3
At2g26260	4.3
At2g34500	3
At2g37130	4.3
At2g37660	4.3
At2g38760	2
At2g39010	2
At2g39040	2
At2g42110	4.3
At2g43600	4.3
At2g44740	4.4
At2g47450	4.3
At2g47600	2
At3g05800	4.3
At3g07070	4.3
At3g09220	2
At3g12110	3
At3g14850	2
At3g16450	3
At3g20100	3
At3g20790	2
At3g20820	2
At3g23700	4.1
At3g23730	3
At3g26460	4.3
At3g29250	4.4
At3g43960	3
At3g45700	4.4
At3g45710	4.3
At3g45780	4.3
At3g46880	4.3
At3g49470	3
At3g56090	3
At3g56940	4.3
At3g57020	4.3
At3g59370	4.3
At3g62030	3
At3g62760	3
At4g00430	4.3
At4g01150	2
At4g02770	2
At4g04640	2
At4g09990	4.4
At4g10340	2
At4g11210	4.3
At4g12330	2
At4g15290	4.3
At4g15330	4.4
At4g18480	4.3
At4g18510	4.3
At4g18550	4.3
At4g21850	3
At4g22460	4.4
At4g22610	4.3
At4g25050	4.3
At4g25250	3
At4g26320	4.3
At4g26850	4.4
At4g27410	2
At4g31320	4.3
At4g31470	3
At4g33790	4.3
At4g37150	3
At4g37410	3
At5g01530	2
At5g02170	4.3
At5g04120	4.3
At5g04970	4.3
At5g10170	3
At5g13870	4.3
At5g14780	3
At5g15180	4.4
At5g17310	3
At5g18670	4.3
At5g23210	4.4
At5g36140	4.4
At5g40650	3
At5g42580	2
At5g42590	2
At5g43580	3
At5g44110	3
At5g47110	2
At5g47950	4.3
At5g47980	4.3
At5g47990	4.4
At5g49360	2
At5g52060	3
At5g53190	2
At5g54770	3
At5g55250	4.3
At5g56540	4.3
At5g56870	4.4
At5g59590	4.3
At5g62810	4.3
At5g64120	3
At5g64620	2
At1g01340	1
At1g02850	4.3
At1g04360	4.3
At1g05340	2
At1g05880	4.1
At1g09080	4.3
At1g13110	1
At1g13340	4.3
At1g14540	2
At1g14550	4.1
At1g16160	4.3
At1g18570	4.3
At1g18830	4.3
At1g19020	3
At1g22890	2
At1g24150	4.3
At1g26380	2
At1g26410	4.3
At1g26420	4.3
At1g27730	3
At1g30040	4.3
At1g32180	4.1
At1g32940	2
At1g51920	4.3
At1g53270	2
At1g53540	4.1
At1g63530	4.3
At1g64160	4.3
At1g64400	4.3
At1g64900	4.3
At1g67970	4.3
At1g69920	4.3
At1g72940	2
At1g74360	2
At1g76700	4.3
At2g01300	4.3
At2g18690	4.3
At2g19190	4.3
At2g23270	2
At2g29220	4.1
At2g30070	4.3
At2g30750	2
At2g40330	1
At2g42840	4.3
At2g43000	4.3
At2g43620	4.3
At2g44370	3
At2g45910	4.3
At2g46400	4.1
At3g03640	4.3
At3g07370	4.3
At3g08970	4.3
At3g13100	2
At3g16530	3
At3g22910	4.3
At3g26830	4.3
At3g28210	4.3
At3g47780	4.3
At3g51600	4.3
At3g54150	4.3
At3g55090	2
At3g56400	4.3
At3g59080	4.3
At3g60140	4.3
At3g61390	4.3
At4g09100	4.3
At4g10510	4.3
At4g14365	4.3
At4g14980	4.1
At4g15120	4.3
At4g20000	4.3
At4g21400	1
At4g21490	4.3
At4g23190	2
At4g28460	4.3
At4g33050	3
At4g36430	4.3
At4g36580	4.3
At4g39640	3
At4g39670	4.3
At5g05340	4.1
At5g05390	2
At5g09420	4.3
At5g09570	4.3
At5g10695	4.3
At5g11920	4.3
At5g12030	4.1
At5g13200	4.3
At5g20230	4.1
At5g25475	4.3
At5g26220	4.1
At5g39580	4.3
At5g40010	4.3
At5g40850	1
At5g41280	4.3
At5g49350	4.3
At5g57220	2
At5g64510	4.3
At5g64905	2
At5g67340	2
At1g01430	1
At1g01750	1
At1g03457	1
At1g03870	1
At1g06640	1
At1g07890	3
At1g12240	1
At1g12560	1
At1g12740	1
At1g14960	4.3
At1g16370	1
At1g18140	4.1
At1g19900	1
At1g20440	3
At1g20450	1
At1g21360	1
At1g30850	1
At1g30870	1
At1g35720	4.3
At1g50900	1
At1g62510	4.3
At1g63450	4.1
At1g65310	4.3
At1g67870	1
At1g70850	1
At1g74020	4.3
At1g78260	4.3
At2g16970	1
At2g21880	1
At2g23610	4.3
At2g24580	1
At2g29440	4.3
At2g29750	4.3
At2g30930	1
At2g38750	4.3
At2g40150	4.3
At2g42320	1
At2g42850	1
At2g43535	4.3
At2g43880	1
At2g44110	1
At2g44360	3
At2g45890	4.3
At3g12540	1
At3g16350	1
At3g16460	1
At3g19030	1
At3g20460	1
At3g21180	1
At3g21510	1
At3g23090	1
At3g26520	1
At3g44990	1
At3g46830	1
At3g50300	3
At3g62390	4.3
At4g00680	1
At4g01070	1
At4g01630	1
At4g10040	3
At4g11290	1
At4g12550	1
At4g20780	1
At4g22212	1
At4g29080	4.1
At4g29180	1
At4g30170	1
At4g31250	1
At4g33730	1
At4g34580	1
At4g35090	4.3
At4g37610	1
At4g37790	4.3
At5g02270	1
At5g05600	1
At5g14150	4.3
At5g15410	4.3
At5g15600	4.3
At5g19040	4.3
At5g25810	1
At5g45410	1
At5g47560	1
At5g49760	1
At5g51520	1
At5g55400	4.3
At5g62360	4.1
At5g66170	4.3
At1g01480	4.3
At1g01570	2
At1g02220	4.3
At1g02750	4.3
At1g03660	4.3
At1g03820	4.3
At1g03980	4.3
At1g05060	4.3
At1g05280	4.3
At1g05700	4.3
At1g06450	4.3
At1g06560	2
At1g06840	4.3
At1g07500	4.3
At1g09300	4.4
At1g10170	4.3
At1g10340	4.3
At1g10990	4.3
At1g11870	4.4
At1g12030	4.3
At1g12200	4.3
At1g12320	4.3
At1g18590	4.3
At1g18890	4.4
At1g18900	4.4
At1g19250	4.3
At1g21010	4.4
At1g21130	2
At1g21910	4.3
At1g22180	4.3
At1g22510	4.3
At1g22885	4.4
At1g24090	4.3
At1g32870	4.3
At1g33110	4.4
At1g33420	4.3
At1g33790	4.3
At1g34180	4.3
At1g34750	4.4
At1g36180	4.3
At1g37130	4.3
At1g43910	4.4
At1g44050	4.3
At1g49050	4.4
At1g50590	4.3
At1g51700	4.3
At1g51890	3
At1g53030	4.3
At1g53070	3
At1g54540	4.4
At1g55740	4.3
At1g55780	4.3
At1g55940	4.3
At1g56580	4.3
At1g61560	2
At1g63090	4.3
At1g63440	4.4
At1g64170	4.3
At1g65500	4.3
At1g65690	4.3
At1g66480	4.3
At1g66880	4.3
At1g67120	4.3
At1g67800	4.3
At1g67810	3
At1g68690	4.3
At1g68820	4.4
At1g68880	4.3
At1g69790	4.3
At1g70690	4.4
At1g73480	4.3
At1g74240	4.3
At1g74590	2
At1g77120	4.3
At1g77760	4.3
At1g78340	4.4
At1g78950	4.3
At1g79610	4.3
At1g80820	4.3
At2g02230	4.3
At2g02850	4.3
At2g03760	4.4
At2g04040	4.3
At2g04050	4.3
At2g04400	4.3
At2g13810	4.3
At2g15490	4.3
At2g16060	4.3
At2g17220	4.3
At2g18950	4.4
At2g19590	4.3
At2g21610	4.4
At2g21640	4.3
At2g23960	4.3
At2g24762	4.3
At2g25510	4.3
At2g26440	4.1
At2g28570	4.3
At2g29340	2
At2g30140	2
At2g30470	4.4
At2g30550	4.4
At2g32020	4.3
At2g34340	4.4
At2g35480	4.3
At2g35750	4.4
At2g36460	4.4
At2g37360	4.3
At2g38290	4.3
At2g38860	4.3
At2g39350	4.3
At2g39380	4.3
At2g39650	4.3
At2g39700	4.4
At2g40880	4.3
At2g40950	4.4
At2g41480	4.4
At2g42430	4.3
At2g43570	4.3
At2g45920	3
At2g46450	4.3
At2g47260	2
At2g47520	4.3
At2g47710	4.3
At2g48010	4.4
At3g01350	4.4
At3g01490	4.3
At3g01850	4.4
At3g02480	4.3
At3g02550	4.3
At3g03270	4.3
At3g07390	4.3
At3g07600	4.3
At3g08040	4.4
At3g08590	4.4
At3g09830	4.3
At3g10040	4.3
At3g11750	4.3
At3g12150	4.4
At3g12520	4.4
At3g12700	4.3
At3g12900	4.4
At3g13380	4.3
At3g15352	4.4
At3g16860	4.3
At3g17250	4.4
At3g17611	4.4
At3g17860	4.3
At3g18250	2
At3g18710	4.3
At3g21600	4.4
At3g21720	4.3
At3g22370	4.4
At3g23150	4.3
At3g23570	4.3
At3g24450	4.4
At3g25250	4.3
At3g25610	4.4
At3g26470	3
At3g27150	4.4
At3g27220	4.3
At3g43510	4.4
At3g44720	4.4
At3g47420	4.3
At3g47730	4.4
At3g48080	4.3
At3g48850	4.3
At3g49320	4.4
At3g49530	4.4
At3g49750	4.4
At3g50260	4.3
At3g50930	4.3
At3g51200	4.4
At3g51860	2
At3g52400	4.3
At3g53150	4.3
At3g53270	2
At3g53280	4.3
At3g53810	4.3
At3g54640	2
At3g54920	4.3
At3g55890	4.3
At3g57380	4.4
At3g57660	4.4
At3g59820	4.4
At3g59910	4.4
At3g61630	4.3
At3g62880	4.4
At4g03320	4.4
At4g11280	2
At4g12750	4.3
At4g13770	4.3
At4g14020	4.3
At4g17260	4.3
At4g17670	4.3
At4g18910	4.3
At4g22530	4.4
At4g23750	4.3
At4g25390	3
At4g26270	4.3
At4g27450	4.4
At4g27940	4.3
At4g28720	4.3
At4g29020	2
At4g29230	4.3
At4g31500	4.3
At4g33070	4.3
At4g34710	4.4
At4g34950	4.3
At4g35550	4.3
At4g36010	4.3
At4g37370	4.3
At4g37730	4.4
At4g39720	4.3
At4g39740	4.3
At5g01550	2
At5g01670	4.3
At5g02150	4.3
At5g05190	4.3
At5g05730	2
At5g06740	3
At5g06860	2
At5g07390	4.4
At5g07800	4.3
At5g09290	4.3
At5g11210	4.3
At5g12330	4.3
At5g14730	4.3
At5g14920	4.3
At5g15120	4.3
At5g16570	4.3
At5g16930	4.3
At5g17760	4.3
At5g17990	4.3
At5g18270	4.3
At5g18470	4.3
At5g19550	4.3
At5g20880	4.3
At5g22270	4.3
At5g25440	4.3
At5g25460	4.4
At5g25930	4.3
At5g26920	4.3
At5g27420	4.3
At5g33290	4.3
At5g38210	4.3
At5g38900	4.3
At5g39050	4.3
At5g39850	4.4
At5g40690	4.3
At5g42670	2
At5g42830	4.3
At5g44510	4.3
At5g44730	4.4
At5g45080	4.3
At5g45350	4.4
At5g46710	4.3
At5g47060	4.4
At5g47810	4.4
At5g48410	2
At5g51440	4.3
At5g51460	4.3
At5g51830	4.3
At5g52640	4.3
At5g53420	4.3
At5g53990	2
At5g54390	4.3
At5g54960	4.4
At5g55200	4.4
At5g56090	4.4
At5g58210	4.3
At5g58670	4.4
At5g59030	4.3
At5g59320	4.3
At5g59820	4.3
At5g60100	4.3
At5g60280	4.3
At5g61010	4.4
At5g62190	4.4
At5g62480	4.3
At5g62520	4.3
At5g63770	4.3
At5g63990	4.3
At5g64660	4.4
At5g64890	4.3
At5g65640	4.3
At5g66985	4.3
At5g67430	4.3
At1g01490	4.2
At1g01730	3
At1g02080	4.2
At1g02120	4.2
At1g02140	3
At1g02170	4.2
At1g02840	4.2
At1g03280	3
At1g03290	4.2
At1g03330	3
At1g03860	3
At1g04080	4.2
At1g04260	3
At1g04850	3
At1g05520	4.2
At1g05720	4.2
At1g07360	4.2
At1g08320	4.2
At1g08470	4.2
At1g08700	4.2
At1g08880	3
At1g09130	4.2
At1g09920	4.2
At1g10740	4.2
At1g11310	4.2
At1g11910	3
At1g12410	3
At1g13590	4.2
At1g14710	4.2
At1g14850	3
At1g15920	4.2
At1g16470	4.2
At1g18390	4.2
At1g18450	3
At1g19110	4.2
At1g19130	3
At1g19180	3
At1g19240	4.2
At1g19800	4.2
At1g20110	4.2
At1g20430	3
At1g20693	4.2
At1g20696	2
At1g20960	4.2
At1g21370	4.2
At1g21900	4.2
At1g22410	4.2
At1g22840	3
At1g22930	4.2
At1g23260	4.2
At1g23860	3
At1g24050	3
At1g25380	3
At1g27320	4.2
At1g27390	3
At1g27450	4.2
At1g27520	4.2
At1g27650	4.2
At1g28060	4.2
At1g28120	4.2
At1g28130	2
At1g28280	4.2
At1g28290	4.2
At1g28395	4.2
At1g28680	4.2
At1g29330	4.2
At1g29340	4.4
At1g29760	4.2
At1g29970	4.2
At1g30910	4.2
At1g31130	4.2
At1g32130	3
At1g32190	3
At1g32370	4.2
At1g32580	3
At1g33410	4.2
At1g33490	4.2
At1g33990	4.2
At1g34760	4.2
At1g35780	4.2
At1g45000	4.2
At1g47970	3
At1g48090	4.2
At1g48410	4.2
At1g49600	4.2
At1g49760	3
At1g49820	4.2
At1g50640	4.2
At1g50660	2
At1g50920	3
At1g51200	3
At1g51720	4.2
At1g51980	4.2
At1g52740	3
At1g52980	4.2
At1g54610	4.2
At1g55900	4.2
At1g56280	3
At1g59890	2
At1g60190	2
At1g61620	4.2
At1g62800	3
At1g63290	4.2
At1g63770	4.2
At1g63980	4.2
At1g64230	4.2
At1g64550	3
At1g64980	4.2
At1g65220	4.2
At1g65820	3
At1g67280	4.2
At1g68070	4.2
At1g69250	2
At1g70610	2
At1g72770	2
At1g73490	4.2
At1g74230	4.2
At1g74260	4.2
At1g74560	3
At1g75400	3
At1g75660	2
At1g76010	4.2
At1g76550	4.2
At1g76950	4.2
At1g77370	4.2
At1g77440	4.2
At1g77710	3
At1g79390	3
At1g79550	3
At1g79810	4.2
At1g79830	4.2
At1g79975	4.2
At1g80070	3
At1g80180	2
At1g80230	4.2
At1g80360	4.2
At1g80460	4.2
At1g80780	4.2
At2g01470	4.2
At2g01650	4.2
At2g02390	3
At2g03220	4.2
At2g03800	4.2
At2g04030	3
At2g05790	3
At2g07180	2
At2g17370	2
At2g17990	4.2
At2g18040	3
At2g18390	2
At2g19540	4.4
At2g20060	3
At2g20360	3
At2g20810	3
At2g20900	3
At2g21060	3
At2g22490	4.2
At2g24200	4.2
At2g25590	3
At2g25730	4.2
At2g25970	4.2
At2g26060	4.2
At2g26230	4.2
At2g26430	3
At2g27920	4.2
At2g28070	4.2
At2g28290	4.4
At2g28370	4.2
At2g29080	4.2
At2g29400	4.2
At2g31350	2
At2g31400	4.2
At2g32850	4.2
At2g33210	4.2
At2g33310	3
At2g33340	3
At2g34357	4.4
At2g34970	3
At2g36070	3
At2g36530	4.2
At2g36680	4.4
At2g36880	4.2
At2g36900	2
At2g37040	4.2
At2g37120	3
At2g39200	4.4
At2g39795	4.4
At2g41410	4.2
At2g42210	3
At2g42580	4.2
At2g42680	3
At2g42790	4.2
At2g42810	4.2
At2g43420	4.2
At2g43970	4.2
At2g45170	4.2
At2g45400	4.2
At2g45430	4.2
At2g45710	3
At2g46230	3
At2g46390	3
At2g46900	4.2
At2g47840	4.2
At2g47900	4.2
At2g48100	4.2
At3g01120	4.2
At3g01420	2
At3g01540	4.2
At3g01790	4.2
At3g02200	4.2
At3g02260	3
At3g02360	4.2
At3g02520	4.2
At3g02570	4.2
At3g03100	4.2
At3g03120	4.2
At3g03600	4.2
At3g03890	4.4
At3g05290	4.2
At3g06350	4.2
At3g06400	3
At3g06890	4.4
At3g07100	4.2
At3g07270	4.2
At3g07480	3
At3g07560	4.2
At3g07770	3
At3g07910	4.2
At3g10340	4.2
At3g10380	4.2
At3g10770	4.2
At3g11200	4.2
At3g11450	3
At3g11710	3
At3g11770	4.2
At3g11780	4.2
At3g11910	4.2
At3g11960	4.2
At3g11964	3
At3g12030	3
At3g12120	3
At3g12360	4.2
At3g12600	4.2
At3g12670	4.2
At3g12740	4.2
At3g13580	3
At3g13610	4.2
At3g13670	4.2
At3g13920	3
At3g14050	4.2
At3g14570	4.2
At3g15090	3
At3g15260	4.2
At3g15880	4.2
At3g15970	3
At3g17000	4.2
At3g17770	4.2
At3g19420	4.2
At3g19520	4.2
At3g20000	3
At3g20800	2
At3g22630	3
At3g22990	4.2
At3g23430	4.2
At3g23830	3
At3g23980	4.2
At3g24240	3
At3g24550	3
At3g24800	4.2
At3g27670	3
At3g27740	3
At3g28940	4.2
At3g44110	3
At3g44330	3
At3g45850	3
At3g46460	4.2
At3g46900	4.2
At3g47810	4.2
At3g49060	4.2
At3g49490	4.2
At3g50210	4.2
At3g50660	4.2
At3g50670	4.2
At3g51100	3
At3g51310	4.2
At3g51390	4.2
At3g52230	2
At3g52880	4.2
At3g53260	4.2
At3g53480	4.2
At3g53780	4.4
At3g54350	3
At3g55050	4.2
At3g55605	3
At3g56360	4.2
At3g56490	3
At3g56820	3
At3g56980	4.2
At3g57000	3
At3g57550	4.2
At3g57785	4.2
At3g58180	4.2
At3g58680	3
At3g58810	4.2
At3g60190	4.2
At3g60260	4.2
At3g60820	4.2
At3g61410	4.2
At3g61620	4.4
At3g62600	3
At3g62840	3
At3g63150	4.2
At4g00830	4.2
At4g02230	3
At4g02560	4.2
At4g02570	4.2
At4g02860	4.2
At4g02890	4.2
At4g03200	2
At4g04470	4.4
At4g04960	2
At4g05390	3
At4g08180	4.2
At4g08690	4.2
At4g08980	4.2
At4g09550	3
At4g09830	4.2
At4g10050	4.2
At4g10610	4.2
At4g11330	2
At4g11420	3
At4g13020	4.2
At4g13030	4.2
At4g14210	4.2
At4g14615	2
At4g15640	4.4
At4g16710	3
At4g16845	4.2
At4g17040	4.2
At4g17330	4.4
At4g17486	4.2
At4g17640	4.2
At4g18360	3
At4g19160	4.2
At4g20110	4.2
At4g20150	3
At4g20380	4.2
At4g20480	4.2
At4g21110	3
At4g21610	2
At4g23850	4.2
At4g23885	3
At4g24740	4.2
At4g24800	4.2
At4g25130	3
At4g25370	4.2
At4g25720	4.2
At4g26210	3
At4g26550	4.2
At4g27050	3
At4g29010	4.2
At4g29220	4.2
At4g29900	2
At4g29960	4.2
At4g30210	4.2
At4g30760	4.2
At4g30930	3
At4g31180	4.2
At4g32030	4.2
At4g32060	4.2
At4g32520	4.2
At4g33510	4.2
At4g33780	4.2
At4g34050	4.2
At4g34120	3
At4g34150	4.2
At4g34180	3
At4g34860	4.2
At4g35830	4.2
At4g36980	4.2
At4g37910	4.2
At4g38100	3
At4g38630	4.2
At4g38890	4.4
At4g39520	3
At5g01020	2
At5g01350	3
At5g01980	4.2
At5g02560	2
At5g02780	2
At5g02790	4.2
At5g03340	4.2
At5g04150	4.2
At5g04870	4.2
At5g04950	4.2
At5g05100	4.2
At5g05980	4.2
At5g06130	2
At5g06360	3
At5g06460	4.2
At5g08100	4.2
At5g08560	4.2
At5g09620	4.2
At5g09920	3
At5g11090	3
At5g11490	4.2
At5g12210	4.2
At5g13000	3
At5g13010	4.2
At5g13420	4.2
At5g13740	4.2
At5g14105	3
At5g14130	2
At5g15400	4.2
At5g15640	4.2
At5g15880	4.2
At5g16070	4.2
At5g16505	4.2
At5g16830	4.2
At5g16880	4.2
At5g17770	3
At5g18200	4.2
At5g18620	4.2
At5g18830	4.2
At5g18900	4.2
At5g19290	2
At5g19330	4.2
At5g19680	4.2
At5g20520	4.2
At5g20600	3
At5g20660	4.2
At5g20920	4.2
At5g21160	4.2
At5g23140	4.2
At5g23880	3
At5g24400	4.2
At5g24610	4.2
At5g24670	4.2
At5g25540	3
At5g25560	3
At5g25830	4.2
At5g26610	4.2
At5g26820	2
At5g26880	4.2
At5g27540	4.2
At5g27720	4.2
At5g35460	4.2
At5g36890	4.2
At5g37740	3
At5g38650	4.2
At5g38840	4.2
At5g39600	3
At5g40480	2
At5g40660	4.2
At5g40670	4.2
At5g40930	3
At5g41010	3
At5g41210	4.2
At5g42090	4.2
At5g42540	4.2
At5g42740	4.2
At5g42820	4.2
At5g42890	3
At5g42920	4.2
At5g42950	4.2
At5g42960	4.2
At5g43010	4.2
At5g46070	3
At5g46150	4.2
At5g46620	2
At5g46700	3
At5g47455	4.2
At5g48655	4.2
At5g49930	3
At5g49970	4.2
At5g50850	4.2
At5g51300	4.2
At5g51510	3
At5g52470	3
At5g53140	4.2
At5g53350	4.2
At5g53440	4.2
At5g53450	4.2
At5g53850	4.2
At5g54430	4.2
At5g54800	4.2
At5g55970	2
At5g56150	4.2
At5g56280	4.2
At5g57300	2
At5g57330	3
At5g57990	3
At5g58510	4.2
At5g58930	4.2
At5g59140	3
At5g59710	4.2
At5g59950	4.2
At5g61020	3
At5g61250	2
At5g62390	4.2
At5g62900	4.2
At5g63780	3
At5g63860	4.2
At5g63930	4.2
At5g64680	4.2
At5g64960	3
At5g65670	4.2
At5g66010	4.4
At5g66240	4.2
At5g66540	3
At5g67260	4.2
At5g67320	4.2
At1g01610	2
At1g02360	2
At1g03910	3
At1g04220	2
At1g05180	4.2
At1g06010	2
At1g07830	3
At1g09760	3
At1g09870	4.2
At1g13120	4.2
At1g14450	2
At1g14510	4.2
At1g15130	4.2
At1g15750	4.2
At1g17470	3
At1g19600	3
At1g24350	3
At1g25390	3
At1g27530	4.2
At1g30880	3
At1g31120	2
At1g31970	3
At1g32440	4.4
At1g43690	4.2
At1g43890	3
At1g48030	3
At1g48900	4.2
At1g50380	4.2
At1g51160	3
At1g52140	3
At1g52340	2
At1g53310	4.2
At1g53850	3
At1g57540	2
At1g63160	2
At1g67730	3
At1g69340	3
At1g70490	3
At1g70730	4.2
At1g73720	2
At1g74030	4.2
At2g01270	3
At2g01490	4.2
At2g02090	4.2
At2g03690	4.2
At2g04900	4.2
At2g15230	4.2
At2g15860	4.2
At2g16500	4.2
At2g17120	2
At2g19740	3
At2g20580	4.2
At2g21100	4.4
At2g21170	4.2
At2g21270	4.2
At2g25110	4.2
At2g25520	3
At2g25870	3
At2g26240	3
At2g26250	2
At2g30000	3
At2g32030	2
At2g32730	4.2
At2g35980	3
At2g39550	4.2
At2g40290	3
At2g40360	3
At2g42030	3
At2g43790	4.2
At2g46470	3
At2g46500	4.2
At2g46750	2
At2g47630	3
At2g47760	3
At2g48130	2
At2g48140	2
At3g02220	3
At3g02780	4.2
At3g03340	4.2
At3g04610	3
At3g05070	3
At3g05200	4.2
At3g05500	4.2
At3g05530	3
At3g09840	4.2
At3g10620	3
At3g10920	3
At3g11730	3
At3g11830	3
At3g12760	4.2
At3g13772	4.2
At3g14600	3
At3g14720	3
At3g15000	3
At3g15980	4.4
At3g16340	4.2
At3g18230	4.2
At3g22960	4.2
At3g23160	4.2
At3g23325	3
At3g23600	4.2
At3g25640	2
At3g26670	4.2
At3g28730	4.2
At3g29200	2
At3g47540	2
At3g50900	2
At3g51260	4.2
At3g52560	3
At3g53610	3
At3g54420	3
At3g56720	2
At3g56990	2
At3g58670	3
At3g60530	4.2
At3g62580	4.2
At3g63130	3
At4g00820	4.2
At4g01960	2
At4g04800	2
At4g09670	2
At4g11270	4.2
At4g12790	3
At4g14440	2
At4g14800	4.2
At4g15475	3
At4g16660	1
At4g17215	4.2
At4g17280	4.2
At4g17420	4.2
At4g17720	3
At4g20390	4.2
At4g22260	3
At4g24130	2
At4g28910	3
At4g29040	4.2
At4g29840	3
At4g34265	2
At4g35020	4.2
At4g35420	2
At4g38080	3
At4g38130	4.2
At4g38260	4.2
At4g38350	4.2
At5g01160	4.2
At5g04540	4.2
At5g04600	3
At5g05610	4.2
At5g06210	3
At5g08300	4.2
At5g08620	3
At5g09520	2
At5g09530	3
At5g09770	3
At5g09900	4.2
At5g11630	4.2
At5g11890	4.2
At5g12420	4.4
At5g13280	3
At5g13580	4.2
At5g13900	2
At5g16060	3
At5g18580	2
At5g19590	4.2
At5g20960	3
At5g22740	2
At5g23540	4.2
At5g23900	3
At5g26830	4.2
At5g28740	3
At5g35180	4.2
At5g36230	4.2
At5g37930	4.2
At5g38110	3
At5g40770	4.2
At5g41040	2
At5g42570	4.2
At5g43460	3
At5g45010	3
At5g45800	4.2
At5g46840	3
At5g47420	4.2
At5g47680	3
At5g53540	4.2
At5g54500	3
At5g55070	4.2
At5g55940	3
At5g58640	4.2
At5g64270	4.2
At5g64350	3
At5g67600	3
At1g01620	4.2
At1g01780	1
At1g08590	4.4
At1g11545	3
At1g22530	1
At1g22880	4.4
At1g23800	4.2
At1g32100	4.2
At1g36060	1
At1g43790	1
At1g52190	4.4
At1g52250	1
At1g53680	4.4
At1g55490	4.2
At1g57590	4.4
At1g59940	1
At1g62480	1
At1g64640	3
At1g77330	1
At2g16980	4.2
At2g22170	4.2
At2g22470	1
At2g27360	4.4
At2g33790	4.2
At2g35860	1
At2g36830	4.4
At2g41970	1
At2g46140	4.4
At2g47270	4.4
At3g05900	3
At3g06035	3
At3g15950	4.4
At3g16240	4.2
At3g18200	4.2
At3g22570	1
At3g48100	1
At3g53420	3
At3g53980	1
At3g54580	1
At3g54890	4.4
At3g61430	4.4
At4g12730	1
At4g14880	1
At4g17340	4.4
At4g36640	1
At5g03555	4.4
At5g04960	1
At5g05500	1
At5g19250	1
At5g20700	1
At5g23750	1
At5g23840	4.4
At5g24165	1
At5g26270	1
At5g44020	1
At5g47450	4.2
At5g48010	4.4
At5g49270	1
At5g53250	1
At5g58010	1
At5g60660	4.4
At5g61350	1
At5g63450	4.4
At5g65020	3
At1g01630	4.4
At1g01710	4.4
At1g02260	4.4
At1g03470	4.4
At1g04200	4.4
At1g04770	4.4
At1g04985	4.4
At1g04990	4.4
At1g05890	2
At1g06230	4.4
At1g06550	4.4
At1g07210	3
At1g07510	4.4
At1g07520	4.4
At1g07630	3
At1g07870	4.4
At1g08040	4.2
At1g08620	4.4
At1g09070	4.4
At1g09140	4.4
At1g09780	4.2
At1g09815	3
At1g11050	4.4
At1g11960	4.4
At1g12050	4.4
At1g15230	2
At1g15550	4.4
At1g15950	4.2
At1g16210	4.4
At1g16840	4.2
At1g16970	4.4
At1g17060	4.4
At1g17500	4.4
At1g17530	4.4
At1g18910	4.4
At1g19680	4.4
At1g20100	4.4
At1g22985	2
At1g23040	4.2
At1g23220	4.4
At1g23230	4.4
At1g24100	4.4
At1g25530	4.4
At1g29940	4.4
At1g30370	4.4
At1g31420	4.4
At1g31940	4.4
At1g32490	4.4
At1g34370	4.2
At1g36320	4.4
At1g36370	4.4
At1g42440	4.4
At1g43850	4.2
At1g45160	4.2
At1g47400	4.4
At1g48210	4.4
At1g48850	4.2
At1g49950	4.4
At1g50410	3
At1g51070	4.2
At1g51680	4.4
At1g51690	4.2
At1g51730	4.4
At1g52310	4.4
At1g54115	4.4
At1g54830	4.4
At1g55270	4.4
At1g55325	4.4
At1g55360	4.4
At1g55840	4.4
At1g56160	4.4
At1g56430	4.4
At1g58360	4.4
At1g59590	2
At1g62180	4.4
At1g62300	3
At1g62770	2
At1g63700	4.4
At1g64390	2
At1g65510	2
At1g65840	4.4
At1g67300	4.4
At1g68990	2
At1g69850	4.4
At1g70530	4.4
At1g71080	4.2
At1g71100	4.4
At1g71730	4.4
At1g72650	4.4
At1g72750	3
At1g73080	4.2
At1g73180	4.4
At1g74450	2
At1g74640	4.4
At1g75230	3
At1g75510	4.4
At1g75670	4.4
At1g76300	4.4
At1g77280	4.4
At1g77670	4.4
At1g77920	3
At1g77930	4.4
At1g78080	4.2
At1g78280	4.4
At1g79440	4.4
At1g80420	4.4
At1g80530	4.4
At2g01100	4.2
At2g01350	4.4
At2g02860	4.2
At2g03820	4.4
At2g05940	4.4
At2g06050	4.4
At2g06530	4.4
At2g14260	4.4
At2g15830	4.4
At2g16700	2
At2g17280	4.4
At2g17480	4.4
At2g17870	4.4
At2g19180	4.4
At2g20390	4.4
At2g20920	4.4
At2g21180	4.4
At2g21790	3
At2g21940	4.4
At2g23320	4.4
At2g23810	4.4
At2g24360	4.2
At2g25790	4.4
At2g25910	4.4
At2g26210	3
At2g27260	4.4
At2g27550	4.4
At2g29990	4.4
At2g29995	4.4
At2g30490	4.4
At2g30840	4.4
At2g31060	4.4
At2g31200	4.4
At2g32720	4.4
At2g36910	4.2
At2g37110	4.4
At2g37340	3
At2g37410	4.4
At2g37760	4.4
At2g38450	4.4
At2g38530	4.4
At2g38660	4.4
At2g39870	4.4
At2g40010	4.4
At2g40270	4.4
At2g40890	4.4
At2g43290	4.4
At2g43630	2
At2g44490	4.4
At2g45590	4.4
At2g46080	4.4
At2g46620	4.4
At2g46700	4.4
At2g47000	4.4
At2g47060	4.4
At2g47070	4.2
At2g47130	4.4
At3g01590	4.4
At3g01820	4.4
At3g01860	4.4
At3g02070	4.4
At3g02910	1
At3g03060	4.4
At3g03790	4.4
At3g04240	4.2
At3g04820	4.4
At3g05090	4.4
At3g05120	4.4
At3g06010	4.4
At3g06670	4.4
At3g07160	4.4
At3g07800	4.4
At3g08690	4.4
At3g10190	4.4
At3g10670	4.4
At3g12130	4.4
At3g12570	4.4
At3g12820	4.4
At3g12920	4.2
At3g13440	4.4
At3g13460	4.4
At3g13940	4.4
At3g14060	4.2
At3g14180	2
At3g14200	3
At3g14470	4.4
At3g15180	4.4
At3g15300	4.4
At3g15590	4.4
At3g16310	4.4
At3g16810	3
At3g17465	4.4
At3g18280	4.2
At3g18290	4.4
At3g18560	4.4
At3g18990	4.2
At3g19580	4.4
At3g20870	4.2
At3g21240	4.4
At3g21270	4.2
At3g23410	4.4
At3g23580	4.4
At3g25070	4.4
At3g26090	4.2
At3g26440	4.4
At3g27060	4.2
At3g27280	4.4
At3g27560	4.4
At3g27570	4.4
At3g27880	2
At3g28480	4.4
At3g29090	4.4
At3g43590	4.4
At3g45620	4.4
At3g46600	4.4
At3g47040	4.4
At3g47510	2
At3g47640	4.4
At3g47990	4.2
At3g49390	4.4
At3g49860	4.4
At3g50740	4.4
At3g50880	4.4
At3g50910	4.4
At3g51000	2
At3g51670	4.4
At3g52500	4.4
At3g52870	4.4
At3g53970	4.4
At3g55270	4.4
At3g55560	4.4
At3g55620	4.4
At3g56880	4.4
At3g57090	4.4
At3g57880	4.4
At3g58010	4.4
At3g58060	4.4
At3g59280	3
At3g59950	4.2
[truncated: 755 more rows]
